# Supplementary material for: Prenatal Cases Reflect the Complexity of the COL1A1/2 Associated Osteogenesis Imperfecta
Source: Genes (Basel). 2022 Sep 2;13(9):1578. doi: 10.3390/genes13091578 (PMC9498730; doi:10.3390/genes13091578)
Supplement: Supplementary file 1 [file genes-13-01578-s001.zip]

Archive with 1 entries (1 files):
- genes-1861891-supplementary.pdf
